# Supplementary material for: The lncRNA-mediated ceRNA network of Altica viridicyanea is involved in the regulation of the Toll/Imd signaling pathway under antibiotic treatment
Source: Front Physiol. 2023 Aug 17;14:1244190. doi: 10.3389/fphys.2023.1244190 (PMC10470016; doi:10.3389/fphys.2023.1244190)
Supplement: Supplementary file 1 [file Table2.XLSX]

## Sheet: Sheet1
Name	Species	Acession number
Dm_Toll-B	Drosophila melanogaster	NP_524518.1
Dm_Toll-C	Drosophila melanogaster	NP_001262995.1
Dm_Toll-4	Drosophila melanogaster	NP_523519.2
Dm_Toll-5	Drosophila melanogaster	AAF86227.1
Dm_Toll-6	Drosophila melanogaster	AAF86226.1
Dm_Toll-7	Drosophila melanogaster	NP_523797.1
Dm_Toll-8	Drosophila melanogaster	AAF86224.1
Dm_Toll-9	Drosophila melanogaster	AAF51581.1
Bm_Toll-3	Bombyx mori	XP_012549875.2
Bm_Toll-4	Bombyx mori	XP_012546905.2
Bm_Toll-6	Bombyx mori	XP_012553339.2
Bm_Toll-7	Bombyx mori	XP_004921732.2
Bm_Toll-1	Bombyx mori	XP_037870103.1
Bm_Toll-2	Bombyx mori	XP_037871453.1
Tc_Toll-1	Tribolium castaneum	XP_015832932.1
Tc_Toll-2	Tribolium castaneum	XP_015838161.1
Tc_Toll-3	Tribolium castaneum	EEZ99324.2
Tc_Toll-6	Tribolium castaneum	EEZ99352.2
Tc_Toll-7	Tribolium castaneum	EEZ99327.1
Tc_Toll-4	Tribolium castaneum	KYB26109.1
Tc_Toll-5	Tribolium castaneum	EEZ99323.1
Ag_Toll-1	Anopheles gambiae	AAL37901.1
Ag_Toll-9	Anopheles gambiae	AAL37903.1
Ag_Toll-6	Anopheles gambiae	AAL37902.1
Dv_Toll-1	Diabrotica virgifera virgifera	XP_050509871.1
Dv_Toll-2	Diabrotica virgifera virgifera	XP_050509872.1
Dv_Toll-7	Diabrotica virgifera virgifera	XP_028135595.1
Dv_Toll-6	Diabrotica virgifera virgifera	XP_028131589.1
Dv_Toll	Diabrotica virgifera virgifera	XP_050509873.1
Dm_Myd88	Drosophila melanogaster	AAL56570.1
Bm_Myd88-1	Bombyx mori	XP_004921572.1
Bm_Myd88-2	Bombyx mori	XP_004921573.1
Tc_Myd88	Tribolium castaneum	EFA01304.1
Dv_Myd88	Diabrotica virgifera virgifera	XP_028128702.2
Dm_Pelle	Drosophila melanogaster	AAF56686.1
Bm_Pelle-1	Bombyx mori	XP_037876561.1
Tc_Pelle-1	Tribolium castaneum	EFA05720.1
Tc_Pelle-2	Tribolium castaneum	XP_015836220.1
Tc_Pelle-3	Tribolium castaneum	XP_008198084.1
Ag_Pelle	Anopheles gambiae	XP_311931.4
Dv_Pelle	Diabrotica virgifera virgifera	XP_028137592.1
Bm_Tube	Bombyx mori	XP_004931243.1
Tc_Tube	Tribolium castaneum	XP_008198086.1
Dv_Tube	Diabrotica virgifera virgifera	XP_028130491.1
Ag_Tube	Anopheles gambiae	XP_001237485.2
Dm_Cactus	Drosophila melanogaster	NP_723960.1
Bm_Cactus	Bombyx mori	BAI67121.1
Tc_Cactus-1	Tribolium castaneum	EFA12698.2
Tc_Cactus-2	Tribolium castaneum	KYB24623.1
Dv_Cactus	Diabrotica virgifera virgifera	XP_050500486.1
Dm_Relish-1	Drosophila melanogaster	NP_996189.1
Bm_Relish	Bombyx mori	BAF74125.1
Dm_Relish-2	Drosophila melanogaster	NP_996187.1
Tc_Relish	Tribolium castaneum	EEZ97717.1
Ag_Relish	Anopheles gambiae	EEZ97717.1
Dv_Dorsal	Diabrotica virgifera virgifera	XP_028130775.2
Ag_Dorsal	Anopheles gambiae	CAA65156.1
Tc_Dorsal	Tribolium castaneum	EFA02850.1
Dm_Dorsal-1	Drosophila melanogaster	NP_001286014.1
Bm_Dorsal-1	Bombyx mori	NP_001166296.1
Dm_Dorsal-2	Drosophila melanogaster	NP_001163001.1
Bm_Dorsal-2	Bombyx mori	XP_037870193.1
Bm_Dorsal-3	Bombyx mori	XP_037870191.1
Dm_Imd	Drosophila melanogaster	EDW91632.1
Bm_Imd	Bombyx mori	AWE05151.1
Tc_Imd	Tribolium castaneum	XP_008199405.1
Ag_Imd-1	Anopheles gambiae	XP_001688608.1
Ag_Imd-2	Anopheles gambiae	XP_557597.1
Dm_Dredd-1	Drosophila melanogaster	AAC31214.1
Dm_Dredd-2	Drosophila melanogaster	AAC33118.1
Dm_Dredd-3	Drosophila melanogaster	AAC33117.1
Bm_Dredd	Bombyx mori	NP_001108337.1
Tc_Dredd-1	Tribolium castaneum	XP_972371.2
Tc_Dredd-2	Tribolium castaneum	XP_015835366.1
Tc_Dredd-3	Tribolium castaneum	XP_015835367.1
Dm_Spz-1	Drosophila melanogaster	NP_001138116.1
Dm_Spz-2	Drosophila melanogaster	NP_001097942.1
Dm_Spz-3	Drosophila melanogaster	NP_733195.1
Dm_Spz-4	Drosophila melanogaster	NP_733194.1
Dm_Spz-5	Drosophila melanogaster	NP_733192.1
Dm_Spz-6	Drosophila melanogaster	NP_733191.1
Dm_Spz-7	Drosophila melanogaster	NP_733188.1
Dm_Spz-8	Drosophila melanogaster	NP_524526.1
Bm_Spz-1	Bombyx mori	NP_001108066.1
Bm_Spz-2	Bombyx mori	NP_001243947.1
Bm_Spz-3	Bombyx mori	XP_004924790.1
Bm_Spz-4	Bombyx mori	XP_012550687.1
Bm_Spz-5	Bombyx mori	XP_012546903.1
Tc_Spz-1	Tribolium castaneum	EEZ99207.1
Tc_Spz-2	Tribolium castaneum	XP_015840683.1
Tc_Spz-3	Tribolium castaneum	XP_008201191.1
Tc_Spz-4	Tribolium castaneum	NP_001153625.1
Ag_Spz-1	Anopheles gambiae	XP_317626.4
Ag_Spz-2	Anopheles gambiae	XP_310768.4
Ag_Spz-3	Anopheles gambiae	XP_308593.4
Dv_Spz-1	Diabrotica virgifera virgifera	XP_028153973.1
Dv_Spz-2	Diabrotica virgifera virgifera	XP_050516694.1
Dv_Spz-3	Diabrotica virgifera virgifera	XP_028142375.2
Dv_Spz-4	Diabrotica virgifera virgifera	XP_028131436.2
Bm_TAK1-1	Bombyx mori	NP_001189463.1
Bm_TAK1-2	Bombyx mori	XP_012551629.2
Dv_TAK1	Diabrotica virgifera virgifera	XP_028144062.1
Dv_TAB2-1	Diabrotica virgifera virgifera	XP_050503717.1
Dv_TAB2-2	Diabrotica virgifera virgifera	XP_028128057.2
Dm_TAB2-1	Drosophila melanogaster	NP_001246417.1
Dm_TAB2-2	Drosophila melanogaster	NP_001261086.1
Tc_TAB2-1	Tribolium castaneum	NP_001164317.1
Tc_TAB2-2	Tribolium castaneum	NP_001164316.1
