# Supplementary material for: The lncRNA-mediated ceRNA network of Altica viridicyanea is involved in the regulation of the Toll/Imd signaling pathway under antibiotic treatment
Source: Front Physiol. 2023 Aug 17;14:1244190. doi: 10.3389/fphys.2023.1244190 (PMC10470016; doi:10.3389/fphys.2023.1244190)
Supplement: Supplementary file 2 [file Table3.XLSX]

## Sheet: Sheet1
Name	Forward (5′-3′ )	Primer sequence
LTCONS_00029293	Sense	GAAGACGAGAATGCGAT
	Anti-Sense	GAGGTGCTTTCAGTTGATGT
LTCONS_00029294	Sense	ACGCCTACAAGTACATCA
	Anti-Sense	AGTTTCAGTGGTCGTTTC
LTCONS_00029912	Sense	CTCCTGTAACGGTTTGCT
	Anti-Sense	ATAGTTTGCCAGACCA
LTCONS_00008006	Sense	CGCTCTTTAGTTCATTCC
	Anti-Sense	CGAGGGTGCCTGTAT
LTCONS_00028701	Sense	TTTGAAACGCTCTTTAGTTC
	Anti-Sense	GAGGGTGTCTGTATGTCTGTAT
LTCONS_00013593	Sense	TATCTTGACGCTCTGTGG
	Anti-Sense	TATGGGTTTGTCGTATCG
LTCONS_00002190	Sense	CGGTATTCGGTGGTGGTC
	Anti-Sense	CGCAGGTAACGCAGGAGA
LTCONS_00030295	Sense	AACTCTTTGGAACGCTCTT
	Anti-Sense	AACCTCCCTGACTATTTT
LTCONS_00026031	Sense	TCCTTACGGCAGGCTTAG
	Anti-Sense	TTCCCAGAATGCGTTTGA
LTCONS_00016449	Sense	CAATCTGGCTGCTTCATC
	Anti-Sense	TCATTTGGTGTTCGTGGA
Toll-2	Sense	GTCGTGGTCACTTTATGC
	Anti-Sense	TCTTCGTCTTTGGGA
Toll-3	Sense	AACAGCATAAACGGAAAC
	Anti-Sense	TAGAACCAAACACGCACT
Toll-4	Sense	ACCGTTGCGGATGTAA
	Anti-Sense	AACTGCCTCCACCGAATA
Toll-5	Sense	ATTAGCGATGCCTCC
	Anti-Sense	AACCCATTTGACTCTGT
Toll-6	Sense	TAGGACCAGTAAATAAATCG
	Anti-Sense	TGAAGTCGCAAGAATAGC
Myd88	Sense	TCCAGCTTTGAAAGTGTT
	Anti-Sense	CAGTGTATCCGTTAGGGT
Pelle	Sense	ATAAATTACCCTACGA
	Anti-Sense	GTATGATTCTGATGACCC
Tube	Sense	CTTCGCCCTTACCAAATC
	Anti-Sense	TTCACCCTTACCCAACAA
Cactus	Sense	ATTGCCGAGTCTGTTGTT
	Anti-Sense	GAAGTATAGCCATGTGGAG
Imd	Sense	GTTCACTCCTCCTTCAGC
	Anti-Sense	TAATGGCAGGTGTTTCAG
Dredd	Sense	TGGGAGACTGAAGGA
	Anti-Sense	TTAGAAGATTGCCCTGTG
Spaetzle-1	Sense	GAACTGAGCAACTGGTAG
	Anti-Sense	AGGAAAGGTGTCGGTATA
Spaetzle-5	Sense	ATGTTGCCATCAGTTCCG
	Anti-Sense	CCCTGCTGACTATCT
TAK1	Sense	TGAACAGTTTCGAGA
	Anti-Sense	CAGGAATTATTGAGGGAG
TAB2-1	Sense	ACTCCTACGTCGCCTTCC
	Anti-Sense	AAACGCTTCCATTTCCTG
EF-1α	Sense	ATGGTCGTTGTCTTTGCTCCTGC
	Anti-sense	CTCCTTTGGGTGGGCTGTTCTTG
