# Supplementary material for: The lncRNA-mediated ceRNA network of Altica viridicyanea is involved in the regulation of the Toll/Imd signaling pathway under antibiotic treatment
Source: Front Physiol. 2023 Aug 17;14:1244190. doi: 10.3389/fphys.2023.1244190 (PMC10470016; doi:10.3389/fphys.2023.1244190)
Supplement: Supplementary file 6 [file Table1.XLSX]

## Sheet: Sheet1
Sample	Total Raw Reads	Total Clean Reads	GC of reads 1	GC of reads 2	Q20 of reads 1	Q20 of reads 2	Q30 of reads 1	Q30 of reads 2
A1	134753720	127347358	0.489	0.4932	0.9797	0.9674	0.9467	0.9234
A2	107141950	100341318	0.4714	0.4719	0.9717	0.964	0.9301	0.9168
A3	134931636	126459920	0.4383	0.4375	0.98	0.9674	0.9486	0.9231
C1	124987620	117360340	0.5037	0.5167	0.9783	0.9682	0.9449	0.9257
C2	134752210	127966100	0.4754	0.4826	0.9815	0.9757	0.9502	0.9396
C3	111954350	105265628	0.477	0.4816	0.979	0.9661	0.9462	0.9207
